# Supplementary material for: Malagasy Polka Dot Moths (Noctuoidea: Erebidae: Arctiinae: Syntomini) of Ambohitantely—endemism in the most important relict of Central Plateau rainforest in Madagascar
Source: PeerJ. 2021 Jun 24;9:e11688. doi: 10.7717/peerj.11688 (PMC8240653; doi:10.7717/peerj.11688)
Supplement: Supplemental Information 1 [file peerj-09-11688-s001.zip]

Archive with 1 entries (1 files):
- Supplemental File S1.fas
