# Supplementary material for: Malagasy Polka Dot Moths (Noctuoidea: Erebidae: Arctiinae: Syntomini) of Ambohitantely—endemism in the most important relict of Central Plateau rainforest in Madagascar
Source: PeerJ. 2021 Jun 24;9:e11688. doi: 10.7717/peerj.11688 (PMC8240653; doi:10.7717/peerj.11688)
Supplement: Supplemental Information 1 [file peerj-09-11688-s001.zip › Supplemental File S1.fas]

>DL1790_Fletcherinia_decaryi
GAACATTATATTTCATTTTTGGTATTTGAGCAGGAATAGTAGGAACTTCATTAAGACTTT
TAATTCGAGCAGAATTAGGTACCCCAGGATCTTTAATTGGAGATGATCAAATTTATAACA
CTATTGTCACTGCTCATGCTTTTATTATAATTTTTTTTATAGTTATACCCATTATAATCG
GAGGATTTGGAAATTGATTAATTCCTTTAATATTAGGAGCCCCTGATATAGCTTTCCCCC
GGATAAATAACATAAGCTTTTGATTATTGCCCCCCTCTTTAATTCTTCTAATCTCAAGAA
GAATTGTAGAAAATGGAGCAGGAACAGGATGAACAGTTTACCCCCCACTTTCATCTAATA
TTGCTCATAGTGGAAGTTCTGTTGATTTAGCTATTTTCTCCCTCCATTTAGCTGGAATCT
CCTCAATTTTAGGAGCTATTAATTTTATTACAACAATTATCAATATACGATTAAATAGAT
TATCTTTCGATCAAATACCTTTATTTGTGTGAGCTGTAGGAATTACTGCTTTCTTACTAT
TACTCTCTTTGCCCGTTTTAGCTGGGGCTATTACCATATTACTCACGGATCGAAACTTAA
ACACATCTTTTTTTGACCCCGCTGGAGGAGGAGACCCAATTCTCTATCAACATTTATTTT
GATTTTTTGG
>MAD_137_Thyrosticta_dilata
NNNNNNNNNNNNNNNNNNNNNNNNNNNNNNNNNNNNNNNNNNNNNNNNCATTAAKATTAC
TAATTCGAGCAGAATTAGGTACCCCCGGATCTTTAATTGGAGATGATCAAATCTATAATA
CTATTGTTACAGCTCATGCTTTTATTATAATTTTTTTTATGGTTATGCCAATTATAATTG
GAGGATTTGGAAATTGATTAGTACCCCTTATACTTGGAGCACCTGATATAGCCTTTCCCC
GAATAAATAATATAAGTTTTTGACTTTTACCCCCTTCTTTAACTCTTTTAATTTCAAGAA
GAGTCGTAGAAAATGGTGCAGGAACAGGATGAACAGTTTACCCCCCACTTTCATCTAATA
TTGCTCACGGCGGAAGATCTGTTGATTTAGCAATTTTCTCTCTTCATTTAGCAGGTATCT
CCTCAATTTTAGGNNNNNNNNNNNNNNNNNNNNNNNNNNNNNNNNNNNNNNNNNNNNNNN
NNNNNNNNNNNNNNNNNNNNNNNNNNNNNNNNNNNNNNNNNNNNNNNNNNNNNNNNNNNN
NNNNNNNNNNNNNNNNNNNNNNNNNNNNNNNNNNNNNNNNNNNNNNNNNNNNNNNNNNNN
NNNNNNNNNNNNNNNNNNNNNNNNNNNNNNNNNNNNNNNNNNNNNNNNNNNNNNNNNNNN
NNNNNNNNNN
>MAD_141_Thyrosticta_dilata
NNNNNNNNNNNNNNNNNNNNNNNNNNNNNNNNNNNNNNNNNNNNNNNNNNNNNNNNNNNN
NNNNNNNNNNNNNNYYWGGWACCCCCGGATYTKTAATTGGAGATGATCAAATCTATAATA
CTATTGKTACAGCTCATGCTTTTATTATAATTTTTTTTATGGTTATGCCAATTATAATTG
GAGGATTTGGAAATTGATTAGTACCCCTTATACTTGGAGCACCTGATATAGCCTTTCCCC
GAATAAATAATATAAGTTTTTGACTTTTACCCCCTTCTTTAACTCTTTTAATTTCAAGAA
GAGTCGTAGAAAATGGTGCAGGAACAGGATGAACAGTTTACCCCCCACTTTCATCTAATA
TTGCTCACGGCGGAAGATCTGTTGATTTAGCAATTTTCTCTCTTCATTTAGCAGGTATCT
CCTCAATTTTAGGGGCTATCAATTTTATCACAACAATTATTAATATACGATTAAATAATC
TTTCCTTTGATCAAATACCTTTATTTGTTTGAGCTGTAGGAATTACTGCATTTTTATTAT
TACTTTCTTTACCTGTTTTAGCAGGAGCTATTACAATACTTCTTACTGATCGAAATTTAA
ATACATCTTTTTTTGACCCCGCTGGGGGGGGAGATCCAATTCTTTACCAACATTTATTCT
GATTTTTTGG
>MAD_142_Thyrosticta_dilata
NNNNNNNNNNNNNNNNNNNNNNNNNNNNNNNNNNNNNNNNNNNNNNNTCATTAAGATTAC
TAATTCGAGCAGAATTAGGTACCCCCGGATCTTTAATTGGAGATGATCAAATCTATAATA
CTATTGTTACAGCTCATGCTTTTATTATAATTTTTTTTATGGTTATGCCAATTATAATTG
GAGGATTTGGAAATTGATTAGTACCCCTTATACTTGGAGCACCTGATATAGCCTTTCCCC
GAATAAATAATATAAGTTTTTGACTTTTACCCCCTTCTTTAACTCTTTTAATTTCAAGAA
GAGTCGTAGAAAATGGTGCAGGAACAGGATGAACAGTTTACCCCCCACTTTCATCTAATA
TTGCTCACGGCGGAAGATCTGTTGATTTAGCAATTTTCTCTCTTCATTTAGCAGGTATCT
CCTCAATTTTAGGGGCTATCAATTTTATCACAACAATTATTAATATACGATTAAATAATC
TTTCCTTTGATCAAATACCTTTATTTGTTTGAGCTGTAGGAATTACTGCATTTTTATTAT
TACTTTCTTTACCTGTTTTAGCAGGAGCTATTACAATACTTCTTACTGATCGAAATTTAA
ATACATCTTTTTTTGACCCCGCTGGGGGGGGAGATCCAATTCTTTACCAACATTTATTCT
GATTTTTTGG
>MAD_143_Maculonaclia_tampoketsya
NNNNNNNNNNNNNNNNNNNNNNNNNNNNNNNNNNNNNNNNNNNNNNNNNNNNNNNNNNNN
NNNNNNNNNNNNNNNNNNNNNNNNNNNNNNNNNNNNNNNNNNNNGATCAAATTTATAATA
CCATTGKCACAGCCCATGCCTTTATTATAATTTTTTTTATAGTTATACCCATTATAATTG
GAGGATTTGGAAACTGATTAGYCCCCCTTATATTGGGAGCCCCCGATATAGCTTTCCCCC
GAATAAATAATATAAGCTTTTGGCTTTTACCCCCATCTTTAACTTTATTAACTTCAAGAA
GAATCGTAGAAAATGGAGCAGGAACTGGATGAACAGTTTACCCCCCACTATCATCCAATA
TTGCTCATAGAGGANNNNNNNNNNATTTAGCTATTTTCTCTTTACATTTAGCTGGAATTT
CATCAATTTTAGGAGCTATTNNNNNNNNNNNNNNNNNNNNNNNNNNNNNNNNNNNNNNNN
NNNNNNNNNNNNNNNNNNNNNNNNNNNNNNNNNNNNNNNNNNNNNNNNNNNNNNNNNNNN
NNNNNNNNNNNNNNNNNNNNNNNNNNNNNNNNNNNNNNNNNNNNNNNNNNNNNNNNNNNN
NNNNNNNNNNNNNNNNNNNNNNNNNNNNNNNNNNNNNNNNNNNNNNNNNNNNNNNNNNNN
NNNNNNNNNN
>MAD_144_Thyrosticta_dilata
NNNNNNNNNNNNNNNNNNNNNNNNNNNNNNNNNNNNNNNNNNNNNNNTCATTAAKATKAC
TAATTCGAGCAGAATTAGGTACCCCCGGATCTTTAATTGGAGATGATCAAATCTATAATA
CTATTGTTACAGCTCATGCTTTTATTATAATTTTTTTTATGGTTATGCCAATTATAATTG
GAGGATTTGGAAATTGATTAGTACCCCTTATACTTGGAGCACCTGATATAGCCTTTCCCC
GAATAAATAATATAAGTTTTTGACTTTTACCCCCTTCTTTAACTCTTTTAATTTCAAGAA
GAGTCGTARAAAATGGTGCAGGAACAGGATGAACAGTTTACCCCCCACTTTCATCTAATA
TTGCTCACGGCGGAAGATCTGTTGATTTAGCAATTTTCTCTCTTCATTTAGCAGGTATCT
CCTCAATTTTAGGGGCTATCAATTTTATCACAACAATTATTAATATACGATTAAATAATC
TTTCCTTTGATCAAATACCTTTATTTGTTTGAGCTGTAGGAATTACTGCATTTTTATTAT
TACTTTCTTTACCTGTTTTAGCAGGAGCTATTACAATACTTCTTACTGATCGAAATTTAA
ATACATCTTTTTTTGACCCCGCTGGGGGGGGAGATCCAATTCTTTACCAACATTTATTCT
GATTTTTTGG
>MAD_145_Thyrosticta_dilata
NNNNNNNNNNNNNNNNNNNNNNNNNNNNNNNNNNNNNNNNNNNNNNNTCATTAAGATTAC
TAATTCGAGCAGAATTAGGTACCCCCGGATCTTTAATTGGAGATGATCAAATCTATAATA
CTATTGTTACAGCTCATGCTTTTATTATAATTTTTTTTATGGTTATGCCAATTATAATTG
GAGGATTTGGAAATTGATTAGTACCCCTTATACTTGGAGCACCTGATATAGCCTTTCCCC
GAATAAATAATATAAGTTTTTGACTTTTACCCCCTTCTTTAACTCTTTTAATTTCAAGAA
GAGTCGTAGAAAATGGTGCAGGAACAGGATGAACAGTTTACCCCCCACTTTCATCTAATA
TTGCTCACGGCGGAAGATCTGTTGATTTAGCAATTTTCTCTCTTCATTTAGCAGGTATCT
CCTCAATTTTAGGGGCTATCAATTTTATCACAACAATTATTAATATACGATTAAATAATC
TTTCCTTTGATCAAATACCTTTATTTGTTTGAGCTGTAGGAATTACTGCATTTTTATTAT
TACTTTCTTTACCTGTTTTAGCAGGAGCTATTACAATACTTCTTACTGATCGAAATTTAA
ATACATCTTTTTTTGACCCCGCTGGGGGGGGAGATCCAATTCTTTACCAACATTTATTCT
GATTTTTTGG
>MAD_146_Thyrosticta_dilata
NNNNNNNNNNNNNNNNNNNNNNNNNNNNNNNNNNNNNNNNNNNNNNNTCATTAAGATTAC
TAATTCGAGCAGAATTAGGTACCCCCGGATCTTTAATTGGAGATGATCAAATCTATAATA
CTATTGTTACAGCTCATGCTTTTATTATAATTTTTTTTATGGTTATGCCAATTATAATTG
GAGGATTTGGAAATTGATTAGTACCCCTTATACTTGGAGCACCTGATATAGCCTTTCCCC
GAATAAATAATATAAGTTTTTGACTTTTACCCCCTTCTTTAACTCTTTTAATTTCAAGAA
GAGTCGTAGAAAATGGTGCAGGAACAGGATGAACAGTTTACCCCCCACTTTCATCTAATA
TTGCTCACGGCGGAAGATCTGTTGATTTAGCAATTTTCTCTCTTCATTTAGCAGGTATCT
CCTCAATTTTAGGGGCTATCAATTTTATCACAACAATTATTAATATACGATTAAATAATC
TTTCCTTTGATCAAATACCTTTATTTGTTTGAGCTGTAGGAATTACTGCATTTTTATTAT
TACTTTCTTTACCTGTTTTAGCAGGAGCTATTACAATACTTCTTACTGATCGAAATTTAA
ATACATCTTTTTTTGACCCCGCTGGGGGGGGAGATCCAATTCTTTACCAACATTTATTCT
GATTTTTTGG
>MAD_147_Thyrosticta_dilata
NNNNNNNNNNNNNNNNNNNNNNNNNNNNNNNNNNNNNNNNNNNNNNNTCATTAAGATTAC
TAATTCGAGCAGAATTAGGTACCCCCGGATCTTTAATTGGAGATGATCAAATCTATAATA
CTATTGTTACAGCTCATGCTTTTATTATAATTTTTTTTATGGTTATGCCAATTATAATTG
GAGGATTTGGAAATTGATTAGTACCCCTTATACTTGGAGCACCTGATATAGCCTTTCCCC
GAATAAATAATATAAGTTTTTGACTTTTACCCCCTTCTTTAACTCTTTTAATTTCAAGAA
GAGTCGTARAAAATGGTGCAGGAACAGGATGAACAGTTTACCCCCCACTTTCATCTAATA
TTGCTCACGGCGGAAGATCTGTTGATTTAGCAATTTTCTCTCTTCATTTAGCAGGTATCT
CCTCAATTTTAGGGGCTATCAATTTTATCACAACAATTATTAATATACGATTAAATAATC
TTTCCTTTGATCAAATACCTTTATTTGTTTGAGCTGTAGGAATTACTGCATTTTTATTAT
TACTTTCTTTACCTGTTTTAGCAGGAGCTATTACAATACTTCTTACTGATCGAAATTTAA
ATACATCTTTTTTTGACCCCGCTGGGGGGGGAGATCCAATTCTTTACCAACATTTATTCT
GATTTTTTGG
>MAD_149_Maculonaclia_tampoketsya
NNNNNNNNNNNNNNNNNNNNNNNNNNNNNNNNNNNNNNNNNNNNNNNTCTTTAAGACTAT
TAATTCGAGCTGAATTAGGTACCCCCGGATCATTAATCGGAGATGATCAAATTTATAATA
CCATTGTCACAGCCCATGCCTTTATTATAATTTTTTTTATAGTTATACCCATTATAATTG
GAGGATTTGGAAACTGATTAGTCCCCCTTATATTGGGAGCCCCCGATATAGCTTTCCCCC
GAATAAATAATATAAGCTTTTGGCTTTTACCCCCATCTTTAACTTTATTAACTTCAAGAA
GAATCGTAGAAAATGGAGCAGGAACTGGATGAACAGTTTACCCCCCACTATCATCCAATA
TTGCTCATAGAGGAAGTTCAGTAGATTTAGCTATTTTCTCTTTACATTTAGCTGGAATTT
CATCAATTTTAGGAGCTATTAATTTTATTACCACAATCATTAATATACGATTAAATAGAC
TTTCTTTCGATCAAATACCTTTATTTGTTTGAGCAGTAGGAATTACTGCATTTTTATTAC
TACTTTCTTTACCAGTTTTAGCAGGGGCTATTACAATATTACTTACCGATCGTAATTTAA
ATACATCTTTTTTTGATCCTGCTGGAGGAGGAGATCCTATTCTTTATCAACATTTATTTT
GATTTTTTGG
>MAD_151_Thyrosticta_dilata
NNNNNNNNNNNNNNNNNNNNNNNNNNNNNNNNNNNNNNNNNNNNNNNTCATTAAGATTAC
TAATTCGAGCAGAATTAGGTACCCCCGGATCTTTAATTGGAGATGATCAAATCTATAATA
CTATTGTTACAGCTCATGCTTTTATTATAATTTTTTTTATGGTTATGCCAATTATAATTG
GAGGATTTGGAAATTGATTAGTACCCCTTATACTTGGAGCACCTGATATAGCCTTTCCCC
GAATAAATAATATAAGTTTTTGACTTTTACCCCCTTCTTTAACTCTTTTAATTTCAAGAA
GAGTCGTARAAAATGGTGCAGGAACAGGATGAACAGTTTACCCCCCACTTTCATCTAATA
TTGCTCACGGCGGAAGATCTGTTGATTTAGCAATTTTCTCTCTTCATTTAGCAGGTATCT
CCTCAATTTTAGGGGCTATCAATTTTATCACAACAATTATTAATATACGATTAAATAATC
TTTCCTTTGATCAAATACCTTTATTTGTTTGAGCTGTAGGAATTACTGCATTTTTATTAT
TACTTTCTTTACCTGTTTTAGCAGGAGCTATTACAATACTTCTTACTGATCGAAATTTAA
ATACATCTTTTTTTGACCCCGCTGGGGGGGGAGATCCAATTCTTTACCAACATTTATTCT
GATTTTTTGG
>MAD_152_Thyrosticta_dilata
NNNNNNNNNNNNNNNNNNNNNNNNNNNNNNNNNNNNNNNNNNNNNNCTCATTAAGATTAC
TAATTCGAGCAGAATTAGGTACCCCCGGATCTTTAATTGGAGATGATCAAATCTATAATA
CTATTGTTACAGCTCATGCTTTTATTATAATTTTTTTTATGGTTATGCCAATTATAATTG
GAGGATTTGGAAATTGATTAGTACCCCTTATACTTGGAGCACCTGATATAGCCTTTCCCC
GAATAAATAATATAAGTTTTTGACTTTTACCCCCTTCTTTAACTCTTTTAATTTCAAGAA
GAGTCGTAGAAAATGGTGCAGGAACAGGATGAACAGTTTACCCCCCACTTTCATCTAATA
TTGCTCACGGCGGAAGATCTGTTGATTTAGCAATTTTCTCTCTTCATTTAGCAGGTATCT
CCTCAATTTTAGGGGCTATCAATTTTATCACAACAATTATTAATATACGATTAAATAATC
TTTCCTTTGATCAAATACCTTTATTTGTTTGAGCTGTAGGAATTACTGCATTTTTATTAT
TACTTTCTTTACCTGTTTTAGCAGGAGCTATTACAATACTTCTTACTGATCGAAATTTAA
ATACATCTTTTTTTGACCCCGCTGGGGGGGGAGATCCAATTCTTTACCAACATTTATTCT
GATTTTTTGG
>MAD_153_Thyrosticta_dilata
NNNNNNNNNNNNNNNNNNNNNNNNNNNNNNNNNNNNNNNNNNNNNNNTCATTAAGATTAC
TAATTCGAGCAGAATTAGGTACCCCCGGATCTTTAATTGGAGATGATCAAATCTATAATA
CTATTGTTACAGCTCATGCTTTTATTATAATTTTTTTTATGGTTATGCCAATTATAATTG
GAGGATTTGGAAATTGATTAGTACCCCTTATACTTGGAGCACCTGATATAGCCTTTCCCC
GAATAAATAATATAAGTTTTTGACTTTTACCCCCTTCTTTAACTCTTTTAATTTCAAGAA
GAGTCGTAGAAAATGGTGCAGGAACAGGATGAACAGTTTACCCCCCACTTTCATCTAATA
TTGCTCACGGCGGAAGATCTGTTGATTTAGCAATTTTCTCTCTTCATTTAGCAGGTATCT
CCTCAATTTTAGGGGCTATCAATTTTATCACAACAATTATTAATATACGATTAAATAATC
TTTCCTTTGATCAAATACCTTTATTTGTTTGAGCTGTAGGAATTACTGCATTTTTATTAT
TACTTTCTTTACCTGTTTTAGCAGGAGCTATTACAATACTTCTTACTGATCGAAATTTAA
ATACATCTTTTTTTGACCCCGCTGGAGGGGGAGATCCAATTCTTTACCAACATTTATTCT
GATTTTTTGG
>MAD_154_Thyrosticta_dilata
NNNNNNNNNNNNNNNNNNNNNNNNNNNNNNNNNNNNNNNNNNNNNNNTCATTAAGATTAC
TAATTCGAGCAGAATTAGGTACCCCCGGATCTTTAATTGGAGATGATCAAATCTATAATA
CTATTGTTACAGCTCATGCTTTTATTATAATTTTTTTTATGGTTATGCCAATTATAATTG
GAGGATTTGGAAATTGATTAGTACCCCTTATACTTGGAGCACCTGATATAGCCTTTCCCC
GAATAAATAATATAAGTTTTTGACTTTTACCCCCTTCTTTAACTCTTTTAATTTCAAGAA
GAGTCGTAGAAAATGGTGCAGGAACAGGATGAACAGTTTACCCCCCACTTTCATCTAATA
TTGCTCACGGCGGAAGATCTGTTGATTTAGCAATTTTCTCTCTTCATTTAGCAGGTATCT
CCTCAATTTTAGGGGCTATCAATTTTATCACAACAATTATTAATATACGATTAAATAATC
TTTCCTTTGATCAAATACCTTTATTTGTTTGAGCTGTAGGAATTACTGCATTTTTATTAT
TACTTTCTTTACCTGTTTTAGCAGGAGCTATTACAATACTTCTTACTGATCGAAATTTAA
ATACATCTTTTTTTGACCCCGCTGGAGGGGGAGATCCAATTCTTTACCAACATTTATTCT
GATTTTTTGG
>MAD_155_Thyrosticta_dilata
NNNNNNNNNNNNNNNNNNNNNNNNNNNNNNNNNNNNNNNNNNNNNNNNNNTTAAGATTAC
TAATTCGAGCAGAATTAGGYACCCCCGGATCTTTAATTGGAGATGATCAAATCTATAATA
CTATTGTTACAGCTCATGCTTTTATTATAATTTTTTTTATGGTTATGCCAATTATAATTG
GAGGATTTGGAAATTGATTAGTACCCCTTATACTTGGAGCACCTGATATAGCCTTTCCCC
GAATAAATAATATAAGTTTTTGACTTTTACCCCCTTCTTTAACTCTTTTAATTTCAAGAA
GAGTCGTAGAAAATGGTGCAGGAACAGGATGAACAGTTTACCCCCCACTTTCATCTAATA
TTGCTCACGGCGGAAGATCTGTTGATTTAGCAATTTTCTCTCTTCATTTAGCAGGTATCT
CCTCAATTTTAGGGGCTATCAATTTTATCACAACAATTATTAATATACGATTAAATAATC
TTTCCTTTGATCAAATACCTTTATTTGTTTGAGCTGTAGGAATTACTGCATTTTTATTAT
TACTTTCTTTACCTGTTTTAGCAGGAGCTATTACAATACTTCTTACTGATCGAAATTTAA
ATACATCTTTTTTTGACCCCGCTGGAGGGGGAGATCCAATTCTTTACCAACATTTATTCT
GATTTTTTGG
>MAD_156_Thyrosticta_dilata
NNNNNNNNNNNNNNNNNNNNNNNNNNNNNNNNNNNNNNNNNNNNNNNTCATTAAGATTAC
TAATTCGAGCAGAATTAGGTACCCCCGGATCTTTAATTGGAGATGATCAAATCTATAATA
CTATTGTTACAGCTCATGCTTTTATTATAATTTTTTTTATGGTTATGCCAATTATAATTG
GAGGATTTGGAAATTGATTAGTACCCCTTATACTTGGAGCACCTGATATAGCCTTTCCCC
GAATAAATAATATAAGTTTTTGACTTTTACCCCCTTCTTTAACTCTTTTAATTTCAAGAA
GAGTCGTARAAAATGGTGCAGGAACAGGATGAACAGTTTACCCCCCACTTTCATCTAATA
TTGCTCACGGCGGAAGATCTGTTGATTTAGCAATTTTCTCTCTTCATTTAGCAGGTATCT
CCTCAATTTTAGGGGCTATCAATTTTATCACAACAATTATTAATATACGATTAAATAATC
TTTCCTTTGATCAAATACCTTTATTTGTTTGAGCTGTAGGAATTACTGCATTTTTATTAT
TACTTTCTTTACCTGTTTTAGCAGGAGCTATTACAATACTTCTTACTGATCGAAATTTAA
ATACATCTTTTTTTGACCCCGCTGGGGGGGGAGATCCAATTCTTTACCAACATTTATTCT
GATTTTTTGG
>MAD_157_Thyrosticta_dilata
NNNNNNNNNNNNNNNNNNNNNNNNNNNNNNNNNNNNNNNNNNNNNNNNNNTTAAGATTAC
TAATTCGAGCAGAATTAGGTACCCCCGGATCTTTAATTGGAGATGATCAAATCTATAATA
CTATTGTTACAGCTCATGCTTTTATTATAATTTTTTTTATGGTTATGCCAATTATAATTG
GAGGATTTGGAAATTGATTAGTACCCCTTATACTTGGAGCACCTGATATAGCCTTTCCCC
GAATAAATAATATAAGTTTTTGACTTTTACCCCCTTCTTTAACTCTTTTAATTTCAAGAA
GAGTCGTAGAAAATGGTGCAGGAACAGGATGAACAGTTTACCCCCCACTTTCATCTAATA
TTGCTCACGGCGGAAGATCTGTTGATTTAGCAATTTTCTCTCTTCATTTAGCAGGTATCT
CCTCAATTTTAGGGGCTATCAATTTTATCACAACAATTATTAATATACGATTAAATAATC
TTTCCTTTGATCAAATACCTTTATTTGTTTGAGCTGTAGGAATTACTGCATTTTTATTAT
TACTTTCTTTACCTGTTTTAGCAGGAGCTATTACAATACTTCTTACTGATCGAAATTTAA
ATACATCTTTTTTTGACCCCGCTGGGGGGGGAGATCCAATTCTTTACCAACATTTATTCT
GATTTTTTGG
>MAD_158_Thyrosticta_dilata
NNNNNNNNNNNNNNNNNNNNNNNNNNNNNNNNNNNNNNNNNNNNNNNTCRTTAAGATWAC
TAATTCGAGCAGAATTAGGTACCCCCGGATCTTTAATTGGAGATGATCAAATCTATAATA
CTATTGTTACAGCTCATGCTTTTATTATAATTTTTTTTATGGTTATGCCAATTATAATTG
GAGGATTTGGAAATTGATTAGTACCCCTTATACTTGGAGCACCTGATATAGCCTTTCCCC
GAATAAATAATATAAGTTTTTGACTTTTACCCCCTTCTTTAACTCTTTTAATTTCAAGAA
GAGTCGWARAAAATGGKGCAGGAACAGGATGAACAGTTTACCCCCCACTTTCATCTAATA
TTGCTCACGGSGGAAGATCTGTTGATTTAGCAATTTTCTCTCTTCATTTAGCAGGTATCT
CCTCAATTTTAGGGGCTATCAATTTTATCACAACAATTATTAATATACGATTAAATAATC
TTTCCTTTGATCAAATACCTTTATTTGTTTGAGCTGTAGGAATTACTGCATTTTTATTAT
TACTTTCTTTACCTGTTTTAGCAGGAGCTATTACAATACTTCTTACTGATCGAAATTTAA
ATACATCTTTTTTTGACCCCGCTNNNNNNNNNNNNNNNNNNNNNNNNNNNNNNNNNNNNN
NNNNNNNNNN
>MAD_159_Thyrosticta_dilata
NNNNNNNNNNNNNNNNNNNNNNNNNNNNNNNNNNNNNNNNNNNNNNNTCATTAAGATTAC
TAATTCGAGCAGAATTAGGTACCCCCGGATCTTTAATTGGAGATGATCAAATCTATAATA
CTATTGTTACAGCTCATGCTTTTATTATAATTTTTTTTATGGTTATGCCAATTATAATTG
GAGGATTTGGAAATTGATTAGTACCCCTTATACTTGGAGCACCTGATATAGCCTTTCCCC
GAATAAATAATATAAGTTTTTGACTTTTACCCCCTTCTTTAACTCTTTTAATTTCAAGAA
GAGTCGTAGAAAATGGTGCAGGAACAGGATGAACAGTTTACCCCCCACTTTCATCTAATA
TTGCTCACGGCGGAAGATCTGTTGATTTAGCAATTTTCTCTCTTCATTTAGCAGGTATCT
CCTCAATTTTAGGGGCTATCAATTTTATCACAACAATTATTAATATACGATTAAATAATC
TTTCCTTTGATCAAATACCTTTATTTGTTTGAGCTGTAGGAATTACTGCATTTTTATTAT
TACTTTCTTTACCTGTTTTAGCAGGAGCTATTACAATACTTCTTACTGATCGAAATTTAA
ATACATCTTTTTTTGACCCCGCTGGGGGGGGAGATCCAATTCTTTACCAACATTTATTCT
GATTTTTTGG
>MAD_160_Thyrosticta_dilata
NNNNNNNNNNNNNNNNNNNNNNNNNNNNNNNNNNNNNNNNNNNNNNNTCATTAAGATTAC
TAATTCGAGCAGAATTAGGTACCCCCGGATCTTTAATTGGAGATGATCAAATCTATAATA
CTATTGTTACAGCTCATGCTTTTATTATAATTTTTTTTATGGTTATGCCAATTATAATTG
GAGGATTTGGAAATTGATTAGTACCCCTTATACTTGGAGCACCTGATATAGCCTTTCCCC
GAATAAATAATATAAGTTTTTGACTTTTACCCCCTTCTTTAACTCTTTTAATTTCAAGAA
GAGTCGTAGAAAATGGTGCAGGAACAGGATGAACAGTTTACCCCCCACTTTCATCTAATA
TTGCTCACGGCGGAAGATCTGTTGATTTAGCAATTTTCTCTCTTCATTTAGCAGGTATCT
CCTCAATTTTAGGGGCTATCAATTTTATCACAACAATTATTAATATACGATTAAATAATC
TTTCCTTTGATCAAATACCTTTATTTGTTTGAGCTGTAGGAATTACTGCATTTTTATTAT
TACTTTCTTTACCTGTTTTAGCAGGAGCTATTACAATACTTCTTACTGATCGAAATTTAA
ATACATCTTTTTTTGACCCCGCTGGGGGGGGAGATCCAATTCTTTACCAACATTTATTCT
GATTTTTTGG
>MAD_162_Thyrosticta_dilata
NNNNNNNNNNNNNNNNNNNNNNNNNNNNNNNNNNNNNNNNNNNNNNNNCATTAAGATWAC
TAATTCGAGCAGAATTAGGTACCCCCGGATCTTTAATTGGAGATGATCAAATCTATAATA
CTATTGTTACAGCTCATGCTTTTATTATAATTTTTTTTATGGTTATGCCAATTATAATTG
GAGGATTTGGAAATTGATTAGTACCCCTTATACTTGGAGCACCTGATATAGCCTTTCCCC
RAATAAATAATATAAGTTTTTGACTTTTACCCCCTTCTTTAACTCTTTTAATTTCAAGAA
GAGTCGWARAAAATGGKGCAGGAACAGGATGAACAGTTTACCCCCCACTTTCATCTAATA
TTGCTCACGGSGGAARATCTGTTGATTTAGCAATTTTCTCTCTTCATTTAGCAGGTATCT
CCTCAATTTTAGGGGCTATCAATTTTATCACAACAATTATTAATATACGATTAAATAATC
TTTCCTTTGATCAAATACCTTTATTTGTTTGAGCTGTAGGAATTACTGCATTTTTATTAT
TACTTTCTTTACCTGTTTTAGCAGGAGCTATTACAATACTTCTTACTGATCGAAATTTAA
ATANNNNNNNNNNNNNNNNNNNNNNNNNNNNNNNNNNNNNNNNNNNNNNNNNNNNNNNNN
NNNNNNNNNN
>MAD_164_Thyrosticta_dilata
NNNNNNNNNNNNNNNNNNNNNNNNNNNNNNNNNNNNNNNNNNNNNNNNNNNNNNNNNNAC
TAATTCGAGCAGAATTAGGTACCCCCGGATCTTTAATTGGAGATGATCAAATCTATAATA
CTATTGTTACAGCTCATGCTTTTATTATAATTTTTTTTATGGTTATGCCAATTATAATTG
GAGGATTTGGAAATTGATTAGTACCCCTTATACTTGGAGCACCTGATATAGCCTTTCCCC
RAATAAATAATATAAGTTTTTGACTTTTACCCCCTTCTTTAACTCTTTTAATTTCAAGAA
GAGTCGWARAAAATGGKGCAGGAACAGGATGAACAGTTTACCCCCCACTTTCATCTAATA
TTGCTCACGGSGGAAGATCTGTTGATTTAGCAATTTTCTCTCTTCATTTAGCAGGTATCT
CCTCAWTTTTAGGGGCTATCAATTTTATCACAACAATTATTAATATACGATTAAATAATC
TTTCCTTTGATCAAATACCTTTATTTGTTTGAGCTGTAGGAATTACTGCATTTTTATTAT
TACTTTCTTTACCTGTTTTNNNNNNNNNNNNNNNNNNNNNNNNNNNNNNNNNNNNNNNNN
NNNNNNNNNNNNNNNNNNNNNNNNNNNNNNNNNNNNNNNNNNNNNNNNNNNNNNNNNNNN
NNNNNNNNNN
>MAD_165_Thyrosticta_dilata
NNNNNNNNNNNNNNNNNNNNNNNNNNNNNNNNNNNNNNNNNNNNNNNTCATTAAGATTAC
TAATTCGAGCAGAATTAGGTACCCCCGGATCTTTAATTGGAGATGATCAAATCTATAATA
CTATTGTTACAGCTCATGCTTTTATTATAATTTTTTTTATGGTTATGCCAATTATAATTG
GAGGATTTGGAAATTGATTAGTACCCCTTATACTTGGAGCACCTGATATAGCCTTTCCCC
GAATAAATAATATAAGTTTTTGACTTTTACCCCCTTCTTTAACTCTTTTAATTTCAAGAA
GAGTCGTAGAAAATGGTGCAGGAACAGGATGAACAGTTTACCCCCCACTTTCATCTAATA
TTGCTCACGGCGGAAGATCTGTTGATTTAGCAATTTTCTCTCTTCATTTAGCAGGTATCT
CCTCAATTTTAGGGGCTATCAATTTTATCACAACAATTATTAATATACGATTAAATAATC
TTTCCTTTGATCAAATACCTTTATTTGTTTGAGCTGTAGGAATTACTGCATTTTTATTAT
TACTTTCTTTACCTGTTTTAGCAGGAGCTATTACAATACTTCTTACTGATCGAAATTTAA
ATACATCTTTTTTTGACCCCGCTGGGGGGGGAGATCCAATTCTTTACCAACATTTATTCT
GATTTTTTGG
>MAD_171_Thyrosticta_dilata
NNNNNNNNNNNNNNNNNNNNNNNNNNNNNNNNNNNNNNNNNNNNNNNTCATTAARATWAC
TAATTCGAGCAGAHYYAGGWACCCCCGGATCTTTAATTGGAGATGATCAAATCTATAATA
CTATTGTTACAGCTCATGCTTTTATTATAATTTTTTTTATGGTTATGCCAATTATAATTG
GAGGATTTGGAAATTGATTAGTACCCCTTATACTTGGAGCACCTGATATAGCCTTTCCCC
GAATAAATRATATAAGTTTTTGACTTTTACCCCCTTCTTTAACTCTTTTAATTTCAAGAA
GAGTCGWAGAAAATGGKGCAGGAACAGGATGAACAGTTTACCCCCCACTTTCATCTAATA
TTGCTCACGGSGGAAGATCTGTTGATTTAGCAATTTTCTCTCTTCATTTAGCAGGTATCT
CCTCAATTTTAGGGGCTATCAWTTTTATCACAACAATTATTAATATACGATTAAATAATC
TTTCCTTTGATCAAATACCTTTATTTGTTTGAGCTGWAGGAATTACTGCATTTTTATTAT
TACTTTCTTTACCTGTTTTAGCAGGAGCTATTACAATACTTCTTACTGATCGAAATTTAA
ATACATCTTTTTTTGANNNNNNNNNNNNNNNNNNNNNNNNNNNNNNNNNNNNNNNNNNNN
NNNNNNNNNN
>MAD_191_Thyrosticta_dilata
NNNNNNNNNNNNNNNNNNNNNNNNNNNNNNNNNNNNNNNNNNNNNNNNNNNNNNNNNNNN
NNNTTCRAGCAGAATTAGGYHCCCCCGGATCTTTAATTGGAGATGATCAAATCTATAATA
CTATTGTTACAGCTCATGCTTTTATTATAATTTTTTTTATGGTTATGCCAATTATAATTG
GAGGATTTGGAAATTGATTAGTACCCCTTATACTTGGAGCACCTGATATAGCCTTTCCCC
RAATAAATAATATAAGTTTTTGACTTTTACCCCCTTCTTTAACTCTTTTAATTTCAAGAA
GAGTCGWARAAAAKGGKGCAGGAACAGGATGAACAGYTYACCCCCCMCTTTCATYTAATA
TTGCTCACGGVGGAARATCTGTTGATTTAGCAATTTTCTCTCTTCATTTAGCAGGTATCT
CCTCAATTTTAGGGGYTATCAWTTTTATCACAACAATTATTAATATACRATTAAATAATC
TTTCCTTTGATCAAATACCTTTATTTGTTTGAGCTGWAGGAATTACTGCATTTTTATTAT
TACTTTCTTTACCTGTTTWAGCAGGAGCTATTACAATACTTCTTACTGATCGNNNNNNNN
NNNNNNNNNNNNNNNNNNNNNNNNNNNNNNNNNNNNNNNNNNNNNNNNNNNNNNNNNNNN
NNNNNNNNNN
>MAD_193_Thyrosticta_dilata
NNNNNNNNNNNNNNNNNNNNNNNNNNNNNNNNNNNNNNNNNNNNNNNNNNNNNNNNNNNN
NNNNNNNNNNNNNNNNNNNNNNCCCCGGATCTTTAATKGGASATGATCAAATCTATAATA
CTATTGBTACAGCTCATGCTTTTATTATAATTTTTTTTATGGTTATGCCAATTATAATTG
GAGGATTTGGAAATTGATTASYACCCCTTATACTTGGAGCACCTGATATAGCCTTTCCCC
GAATAAATAATATAAGTTTTTGACTTTTACCCCCTTCTTTAACTCTTTTAATTTCAARAA
GAGTCGTAGAAAATGGTGCAGGAACAGGATGAACAGTTTACCCCCCAYTTTYWTYTAATA
TTGCTCACGGSGGAAGATYTGTTGATTTAGCAATTTTCTCTYTTCATTTAGCAGGTATCT
CCTCAATTTTAGGGGCTATCAATTTTATCACAACAATTATTAATATACRATTAAATAATC
TTTCCTTTGATCAAATACCTTTATTTGTTTGAGCTGWARGAATTACTGCATTTTTATTAT
TACNNNNNNNNNNNNNNNNNNNNNNNNNNNNNNNNNNNNNNNNNNNNNNNNNNNNNNNNN
NNNNNNNNNNNNNNNNNNNNNNNNNNNNNNNNNNNNNNNNNNNNNNNNNNNNNNNNNNNN
NNNNNNNNNN
>MAD_194_Thyrosticta_dilata
NNNNNNNNNNNNNNNNNNNNNNNNNNNNNNNNNNNNNNNNNNNNNNNNNNNNNNNNNNAC
TAATTCGAGCAGAATTAGGTACCCCCGGATCTTTAATTGGAGATGATCAAATCTATAATA
CTATTGTTACAGCTCATGCTTTTATTATAATTTTTTTTATGGTTATGCCAATTATAATTG
GAGGATTTGGAAATTGATTAGTACCCCTTATACTTGGAGCACCTGATATAGCCTTTCCCC
GAATAAATAATATAAGTTTTTGACTTTTACCCCCTTCTTTAACTCTTTTAATTTCAAGAA
GAGTCGWAGAAAATGGKGCAGGAACAGGATGAACAGTTTACCCCCCACTTTCATCTAATA
TTGCTCACGGCGGAAGATCTGTTGATTTAGCAATTTTCTCTCTTCATTTAGCAGGTATCT
CCTCAATTTTAGGGGCTATCAATTTTATCACAACAATTATTAATATACGATTAAATAATC
TTTCCTTTGATCAAATACCTTTATTTGTTTGAGCTGNAGGAATTACTGCATTTTTATTAT
TACTTTCTTTACCTGTTTTAGCAGGAGCTATTACAATACTTCTTACTGATCGAAATTTAA
ATACATCTTTTTTTGACCCCGCTGGGGGGGGAGATCCAATTCTTTACCAACATTTATTCT
GATTTTTTGG
>MAD_195_Thyrosticta_dilata
NNNNNNNNNNNNNNNNNNNNNNNNNNNNNNNNNNNNNNNNNNNNNNNNNNNNNNNNNNNN
NNNNNNNNNNNNNNNNNNNNNNNNNNGGAYCTTTAATTGGAGATGATCAAATCTATAATA
CTATTGTTACAGCTCATGCTTTTATTATAATTTTTTTTATGGTTATGCCAATTATAATTG
GAGGATTTGGAAATTGATTAGTACCCCTTATACTTGGAGCACCTGATATAGCCTTTCCCC
GAATAAATAATATAAGTTTTTGACTTTTACCCCCTTCTTTAACTCTTTTAATTTCAAGAA
GAGTCGTAGAAAATGGKGCAGGAACAGGATGAACAGYTTACCCCCCACTTTCATCTAATA
TTGCTCACGGCGGAAGATCTGTTGATTTAGCAATTTTCTCTYTTCATTTAGCAGGTATCT
CCTCAATTTTAGGGGCTATCAATTTTATCACAACAATTATTAATATACGATTAAATAATC
TTTCCTTTGATMAAATACCTTTATTTGTTTGAGCTGTAGGAATTACTGCATTTTTATTAT
TACTTTCTTTANNNNNNNNNNNNNNNNNNNNNNNNNNNNNNNNNNNNNNNNNNNNNNNNN
NNNNNNNNNNNNNNNNNNNNNNNNNNNNNNNNNNNNNNNNNNNNNNNNNNNNNNNNNNNN
NNNNNNNNNN
>MAD_198_Thyrosticta_dilata
NNNNNNNNNNNNNNNNNNNNNNNNNNNNNNNNNNNNNNNNNNNNNNNNNNNTAAGATTAC
TAATTCGAGCAGAATTAGGTACCCCCGGATCTTTAATTGGAGATGATCAAATCTATAATA
CTATTGTTACAGCTCATGCTTTTATTATAATTTTTTTTATGGTTATGCCAATTATAATTG
GAGGATTTGGAAATTGATTAGTACCCCTTATACTTGGAGCACCTGATATAGCCTTTCCCC
GAATAAATAATATAAGTTTTTGACTTTTACCCCCTTCTTTAACTCTTTTAATTTCAAGAA
GAGTCGWAGAAAATGGTGCAGGAACAGGATGAACAGYTTACCCCCCACTTTCATCTAATA
TTGCTCACGGSGGAAGATCTGTTGATTTAGCAATTTTCTCTCTTCATTTAGCAGGTATCT
CCTCAATTTTAGGGGCTATCAATTTTATCACAACAATTATTAATATACGATTAAATAATC
TTTCCTTTGATCAAATACCTTTATTTGTTTGAGCTGWAGGAATTACTGCATTTTTATTAT
TACTTTCTTTACCTGTTTTAGCAGGAGCTATTACAATACTTCTTACTGATCRAAATTTAA
ATACATCTTTTTTTGACCCCGCTGGGGGGGGAGATCCAATTCTTTACCAACATTTATTCT
GATTTTTTGG
>MAD_199_Thyrosticta_dilata
NNNNNNNNNNNNNNNNNNNNNNNNNNNNNNNNNNNNNNNNNNNNNNNNNNNNAAGATWAC
TAATTCGAGCAGAATTAGGTACCCCCGGATCTTTAATTGGAGATGATCAAATCTATAATA
CTATTGTTACAGCTCATGCTTTTATTATAATTTTTTTTATGGTTATGCCAATTATAATTG
GAGGATTTGGAAATTGATTAGTACCCCTTATACTTGGAGCACCTGATATAGCCTTTCCCC
GAATAAATAATATAAGTTTTTGACTTTTACCCCCTTCTTTAACTCTTTTAATTTCAAGAA
GAGTCGWARAAAATGGKGCAGGAACAGGATGAACAGTTTACCCCCCACTTTCATYTAATA
TTGCTCACGGSGGAAGATCTGTTGATTTAGCAATTTTCTCTCTTCATTTAGCAGGTATCT
CCTCAATTTTAGGGGYTATCAATTTTATCACAACAATTATTAATATACGATTAAATAATC
TTTCCTTTGATCAAATACCTTTATTTGTTTGAGCTGWAGGAATTACTGCATTTTTATTAT
TACTTTCTTTACCTGTTTTAGCAGGAGCTATTACAATACTTCTTACTGATCRAAATTTAA
ATACATCTTTTTTTGACCCCGCTGGGGGGGGAGATCCAATTCTTTACCAACATTTATTCT
GATTTTTTGG
>MAD_200_Thyrosticta_dilata
NNNNNNNNNNNNNNNNNNNNNNNNNNNNNNNNNNNNNNNNNNNNNNNNNNNNNNNNNNNN
NNNNNNNNNNNNNNNNNNNNNNNNNNGGATCTTTAATTGGAGATGATCAAATCTATWWTA
CTATKGTTACAGCTCATGCTTTTATTATAATTTTTTTTATGGTTATGCCAATTATAATTG
GAGGATTTGGAAATTGATTAGTACCCCTTATACTTGGAGCACCTGATATAGCCTTTCCCC
GAATAAATAATATAAGTTTTTGACTTTTACCCCCTTCTTTAACTCTTTTAATTTCAAGAA
GAGTCGTARAAAATGGKGCAGGAACAGGATGAACAGYTTACCCCCCACTTTCATCTAATA
TTGCTCACGGMGGAAGATCTGTTGATTTAGCAWTTTTCTCTCTTCATTTAGCAGGTATCT
CCTCAATTTTAGGGGCTATCAATTTTATCACAACAATTATTAATATACRATTAAATAATC
TTTCCTTTGATCAAATACCTTTATTTGTTTGAGCTGDAGGAATTACTGCATTTTTATTAT
TACTTTCTTTACCTGNNNNNNNNNNNNNNNNNNNNNNNNNNNNNNNNNNNNNNNNNNNNN
NNNNNNNNNNNNNNNNNNNNNNNNNNNNNNNNNNNNNNNNNNNNNNNNNNNNNNNNNNNN
NNNNNNNNNN
>MAD_202_Thyrosticta_dilata
NNNNNNNNNNNNNNNNNNNNNNNNNNNNNNNNNNNNNNNNNNNNNNNNNNNNNNNNNNNN
NNNNNNNNNNNNNNNNNNNNNCCCCCGGATCTTTAATKGGAGATGATCAAATCTATAATA
CTATTGTTACAGCTCATGCTTTTATTATAATTTTTTTTATGGTTATGCCAATTATAATTG
GAGGATTTGGAAATTGATTAGTACCCCTTATACTTGGAGCACCTGATATAGCCTTTCCCC
GAATAAATAATATAAGTTTTTGACTTTTACCCCCTTCTTTAACTCTTTTAATTTCAAGAA
GAGTCGTAGAAAATGGKGCAGGAACAGGATGAACAGYTTACCCCCCAYTTTYWTCTAATA
TTGCTCACGGSGGAAGATCTGTTGATTTAGCAATTTTCTCTCTTCATTTAGCAGGTATCT
CCTCAATTTTAGGGGCTATCAATTTTATCACAACAATTATTAATATACGATTAAATAATC
TTTCCTTTGATCAAATACCTTTATTTGTTKGAGCTGTAGGNNNNNNNNNNNNNNNNNNNN
NNNNNNNNNNNNNNNNNNNNNNNNNNNNNNNNNNNNNNNNNNNNNNNNNNNNNNNNNNNN
NNNNNNNNNNNNNNNNNNNNNNNNNNNNNNNNNNNNNNNNNNNNNNNNNNNNNNNNNNNN
NNNNNNNNNN
